# Supplementary material for: Mechanistic Insights into Pancreatic Lipase Inhibition by Pea-Derived Peptides: Integrating Process Optimization, Activity Assays, Docking, and Molecular Dynamics
Source: Foods. 2026 Apr 28;15(9):1523. doi: 10.3390/foods15091523 (PMC13163611; doi:10.3390/foods15091523)
Supplement: Supplementary file 1 [file foods-15-01523-s001.zip]

Archive with 1 entries (1 files):
- foods-4244493-supplementary.pdf
